# Supplementary material for: pH-Responsive Liposome–Hydrogel Composite Accelerates Nasal Mucosa Wound Healing
Source: Pharmaceutics. 2025 May 24;17(6):690. doi: 10.3390/pharmaceutics17060690 (PMC12195687; doi:10.3390/pharmaceutics17060690)
Supplement: Supplementary file 1 [file pharmaceutics-17-00690-s001.zip]

Archive with 1 entries (1 files):
- pharmaceutics-3543196-supplementary.pdf
